# Supplementary material for: The Lanthipeptide Synthetase-like Protein CA_C0082 Is an Effector of Agr Quorum Sensing in Clostridium acetobutylicum
Source: Microorganisms. 2023 May 31;11(6):1460. doi: 10.3390/microorganisms11061460 (PMC10301443; doi:10.3390/microorganisms11061460)
Supplement: Supplementary file 1 [file microorganisms-11-01460-s001.zip]

Archive with 1 entries (1 files):
- microorganisms-2409254-supplementary-updated.pdf
